# Supplementary material for: The Influence of Maternal Dietary Patterns on Body Mass Index and Gestational Weight Gain in Urban Black South African Women
Source: Nutrients. 2017 Jul 11;9(7):732. doi: 10.3390/nu9070732 (PMC5537846; doi:10.3390/nu9070732)
Supplement: Supplementary file 1 [file nutrients-09-00732-s001.zip]

Archive with 1 entries (1 files):
- nutrients-197823-supplementary.pdf
